# Supplementary material for: European Flint Landraces Grown In Situ Reveal Adaptive Introgression from Modern Maize
Source: PLoS One. 2015 Apr 8;10(4):e0121381. doi: 10.1371/journal.pone.0121381 (PMC4390310; doi:10.1371/journal.pone.0121381)
Supplement: S1 File — (XLSX) [file pone.0121381.s004.xlsx]

## Sheet: AFLP_Dataset
File S1. AFLP dataset.
			Combination A										Combination B																											Combination C
Accession code	Genotype code	Population	1a	3a	4a	5a	9a	10a	11a	12a	13a	14a	1b	2b	3b	5b	6b	8b	9b	11b	12b	16b	18b	19b	22b	25b	26b	27b	28b	30b	31b	32b	34b	35b	36b	39b	40b	42b	43b	2c	3c	4c	5c	7c	8c	10c	11c	13c	14c
VA304	1VA304	OL	1	1	0	1	0	0	0	1	0	1	1	0	0	1	0	1	1	1	0	1	0	1	1	1	1	1	1	1	1	0	0	1	0	1	0	0	0	1	1	1	0	0	0	1	1	1	0
VA304	2VA304	OL	1	1	1	1	0	0	0	0	1	1	1	0	0	0	0	1	1	1	0	0	0	1	1	1	1	1	0	1	1	0	0	1	0	1	0	0	0	1	1	0	0	0	0	1	1	1	0
VA305	1VA305	OL	1	1	1	1	1	0	0	1	1	1	0	1	0	1	0	1	1	1	0	0	0	1	1	1	1	1	0	1	1	1	0	1	0	1	1	0	0	1	1	1	0	1	0	1	1	1	0
VA305	2VA305	OL	0	1	0	1	1	0	0	1	0	0	1	1	1	1	0	1	1	1	0	0	0	1	0	1	1	1	0	1	1	0	0	1	0	1	1	0	0	1	1	1	0	1	0	0	1	1	0
VA306	1VA306	OL	0	1	0	1	0	0	0	1	0	1	1	1	0	1	0	1	0	1	0	1	0	0	1	1	1	1	1	1	1	0	1	1	0	1	1	0	0	1	1	0	1	1	0	0	1	1	0
VA306	2VA306	OL	0	1	1	1	0	0	0	1	0	1	1	1	1	1	0	1	0	1	0	0	0	1	1	1	1	1	1	1	1	0	0	1	0	1	0	0	0	1	1	0	1	0	0	1	1	1	0
VA307	2VA307	OL	0	0	0	1	0	1	0	1	0	1	0	1	0	1	0	1	0	0	1	0	0	1	1	1	1	1	1	1	1	0	0	1	0	0	0	0	0	1	1	0	0	1	0	1	1	1	1
VA307	3VA307	OL	0	1	0	1	0	0	0	1	0	1	0	0	1	1	0	1	1	1	1	1	1	1	1	1	1	1	1	1	0	0	0	1	0	0	1	0	0	1	1	0	0	1	0	0	1	1	1
VA308	1VA308	OL	1	1	0	1	0	0	0	1	1	1	0	1	0	1	0	1	1	1	0	0	0	1	1	1	1	1	1	1	1	0	0	1	0	1	1	0	0	1	1	1	0	1	0	0	1	1	0
VA308	2VA308	OL	0	1	0	1	0	0	0	1	0	1	0	1	0	1	0	1	0	0	0	0	0	1	1	1	1	1	1	1	1	0	0	1	0	1	1	0	0	1	1	1	0	1	0	0	1	1	1
VA309	2VA309	OL	1	1	1	1	0	0	0	1	0	0	1	1	0	1	0	1	1	1	1	0	0	1	1	1	1	1	0	1	1	0	0	1	0	1	0	0	0	1	1	1	0	1	0	1	1	1	1
VA310	1VA310	OL	1	1	0	1	0	0	0	1	0	0	0	1	1	1	0	1	0	1	0	1	0	1	1	1	1	1	1	1	1	0	0	1	1	1	0	0	0	1	1	1	0	1	0	1	0	1	1
VA310	2VA310	OL	0	1	0	1	0	0	0	1	1	0	1	1	1	1	0	1	0	1	0	1	0	1	1	1	1	1	0	1	1	0	0	1	0	0	1	0	0	1	1	1	0	1	0	0	0	1	0
VA311	2VA311	OL	1	1	0	1	0	0	0	1	1	1	1	0	0	0	0	1	0	0	1	0	0	1	1	1	1	1	1	1	1	0	0	1	0	1	0	0	0	1	1	1	1	1	0	0	1	1	0
VA311	3VA311	OL	1	1	0	1	0	0	0	1	0	1	1	1	0	1	0	1	0	1	0	1	0	1	1	1	1	1	1	1	1	0	0	1	0	1	0	0	0	1	1	0	1	0	0	0	1	1	0
VA312	2VA312	OL	1	1	1	1	0	0	0	1	0	1	1	1	0	1	0	1	0	0	1	0	0	1	1	1	1	1	1	1	0	0	0	1	0	1	1	0	1	1	1	0	1	0	0	1	1	1	0
VA312	3VA312	OL	1	1	1	1	0	0	0	1	0	1	1	1	0	1	0	1	0	1	0	0	0	1	1	1	1	1	1	1	1	0	0	1	0	1	0	0	1	1	1	0	1	0	0	0	1	1	1
VA313	1VA313	OL	1	1	0	1	0	0	0	1	0	1	1	1	1	1	0	1	0	1	0	1	0	1	1	1	1	1	1	1	1	0	0	1	0	1	0	0	0	1	1	1	1	1	0	0	1	1	1
VA313	2VA313	OL	1	1	0	1	0	0	0	1	0	1	1	0	1	1	0	1	1	1	0	0	0	1	1	1	1	1	0	1	1	0	0	1	0	1	1	0	0	1	1	1	0	1	0	0	1	1	1
VA314	1VA314	OL	1	1	0	1	0	0	0	1	0	1	1	1	1	1	0	1	1	1	0	0	0	1	0	1	1	1	1	1	1	0	0	1	0	1	0	0	0	1	1	1	0	0	0	0	1	1	0
VA314	2VA314	OL	0	1	0	1	0	0	0	1	0	1	1	1	0	1	0	1	0	1	1	0	0	1	1	1	1	1	1	1	1	0	0	1	0	1	0	0	0	1	1	0	0	1	0	0	1	1	0
VA315	1VA315	OL	0	1	0	1	0	0	0	1	0	1	1	1	1	1	0	1	0	1	1	0	0	1	1	1	1	1	1	1	1	1	0	1	0	1	1	0	0	1	1	0	0	1	0	0	1	1	1
VA315	2VA315	OL	0	1	1	1	0	0	0	1	0	1	0	1	1	0	0	1	0	1	0	0	0	1	1	1	1	1	0	1	1	0	0	1	1	1	0	0	0	1	1	1	1	0	0	1	1	1	1
VA316	1VA316	OL	0	1	0	1	0	0	0	1	1	1	0	0	1	1	0	1	1	1	0	0	0	1	1	1	1	1	1	1	0	0	0	1	0	1	1	0	0	1	1	0	0	0	0	1	1	1	0
VA316	2VA316	OL	0	1	1	1	0	0	0	1	1	1	0	1	1	1	0	1	0	1	0	0	0	1	1	1	1	1	1	1	1	0	0	1	0	1	0	0	0	1	1	1	0	1	0	0	1	1	0
VA317	1VA317	OL	0	1	1	1	0	0	0	1	0	1	1	1	1	1	0	1	0	1	0	0	0	1	1	1	1	1	0	1	1	0	0	1	0	1	1	0	0	1	1	0	0	1	0	0	1	1	1
VA317	2VA317	OL	1	0	1	1	0	0	0	1	1	1	1	0	1	1	0	1	1	0	1	0	0	1	1	1	1	1	0	1	1	0	0	1	0	1	1	0	0	1	1	0	0	0	0	1	1	1	1
VA318	2VA318	OL	0	1	0	1	0	0	0	1	0	1	0	0	0	0	0	1	1	1	0	0	0	1	1	1	1	1	1	1	1	0	0	1	0	0	0	0	0	1	1	1	1	1	0	0	1	1	1
VA318	3VA318	OL	1	1	0	1	0	0	0	1	0	1	1	1	0	0	0	1	0	1	0	0	0	1	1	1	1	1	1	1	1	1	0	1	0	1	1	0	0	1	1	1	1	1	0	1	1	1	1
VA319	2VA319	OL	1	1	0	1	0	0	0	1	0	1	1	1	0	1	0	1	0	1	0	0	1	1	1	1	1	1	1	1	1	1	0	1	0	1	1	0	0	1	1	1	0	1	0	1	1	1	1
VA319	3VA319	OL	1	1	1	1	0	0	0	1	0	0	1	1	0	1	0	1	0	1	0	0	1	1	1	1	1	1	1	1	1	1	0	1	0	1	0	0	0	1	1	1	0	1	0	0	1	1	0
VA320	1VA320	OL	1	0	0	1	0	0	0	1	0	1	1	1	0	1	0	1	1	0	1	0	0	1	1	1	1	1	1	1	1	0	0	1	0	1	1	0	0	1	1	0	0	1	0	1	1	1	0
VA320	2VA320	OL	0	1	0	1	0	0	0	1	1	0	1	1	0	1	0	1	0	0	1	0	0	1	1	1	1	1	1	1	1	1	0	1	0	1	0	0	0	1	1	1	0	1	0	1	1	1	0
VA321	1VA321	OL	0	1	0	1	0	0	0	1	0	1	1	1	0	1	0	1	0	0	0	0	0	1	1	1	1	1	0	1	1	0	0	1	0	1	1	0	0	1	1	1	0	1	0	0	1	1	1
VA321	2VA321	OL	1	1	0	1	0	0	0	1	0	1	1	1	1	0	0	1	1	0	0	0	0	1	1	0	1	1	0	1	1	1	0	1	0	1	1	0	0	1	1	1	1	1	0	0	1	1	0
VA322	2VA322	OL	0	1	0	1	0	0	0	1	0	1	1	1	0	0	0	1	1	1	1	0	0	1	1	1	1	1	0	1	1	0	0	1	0	0	1	0	0	1	1	0	0	1	0	1	1	1	0
VA322	3VA322	OL	-	-	-	-	-	-	-	-	-	-	0	1	1	1	0	1	1	1	0	0	0	1	1	1	1	1	0	1	1	0	0	1	0	0	0	0	0	1	1	0	1	1	0	0	1	1	0
VA323	2VA323	OL	1	1	0	1	0	0	0	1	1	1	0	0	0	1	0	1	1	1	0	0	0	1	1	0	1	1	1	1	1	1	0	1	0	1	0	0	0	1	1	1	1	0	0	1	1	1	0
VA323	3VA323	OL	1	1	0	1	0	0	0	1	1	1	0	0	0	0	0	1	1	0	1	0	0	1	1	0	1	1	0	1	0	1	0	1	0	1	1	0	0	1	1	0	1	1	0	1	1	1	0
VA324	1VA324	OL	1	1	0	1	0	0	0	1	1	1	0	1	0	1	0	1	0	1	0	0	0	1	1	0	1	1	1	1	1	1	0	1	0	1	1	0	0	1	1	0	0	1	0	1	0	1	0
VA324	2VA324	OL	0	0	0	1	0	0	0	1	0	0	0	1	0	1	0	1	0	1	0	1	0	1	1	0	1	1	1	1	1	1	0	1	0	1	1	0	0	1	1	0	0	1	0	0	1	1	1
VA325	1VA325	OL	0	1	1	1	0	0	0	1	1	0	1	1	1	1	0	1	0	1	0	0	0	1	1	1	1	1	1	1	1	0	0	1	0	1	0	0	0	1	1	1	0	0	0	0	1	1	1
VA325	2VA325	OL	1	1	0	1	0	0	0	1	1	1	1	1	0	1	0	1	1	1	0	0	0	1	1	1	1	1	1	1	1	0	0	1	0	1	0	0	0	1	1	1	0	1	0	1	1	1	1
VA326	2VA326	OL	1	1	0	1	0	0	0	1	0	1	1	0	0	0	0	1	1	1	0	0	0	1	1	1	1	1	1	1	0	0	0	1	0	1	0	0	0	1	1	0	0	1	0	1	1	1	1
VA326	3VA326	OL	1	1	0	1	0	0	0	1	0	1	1	1	0	1	0	1	1	1	0	0	0	1	1	1	1	1	1	1	1	0	0	1	0	0	0	0	0	1	1	0	0	1	0	1	1	1	1
VA327	2VA327	OL	1	1	0	1	0	0	0	1	0	1	1	1	0	1	0	1	0	1	1	1	0	1	1	1	1	1	1	1	1	1	0	1	1	1	0	0	0	1	1	1	0	1	0	0	1	1	0
VA327	3VA327	OL	0	1	0	1	0	0	0	1	0	1	1	0	0	1	0	1	0	1	1	0	0	1	1	1	1	1	0	1	1	0	1	1	0	1	0	0	0	1	1	0	0	1	0	1	0	1	1
VA328	1VA328	OL	0	1	0	1	0	0	0	1	1	1	1	0	0	0	0	1	1	1	0	0	0	1	1	1	1	1	0	1	0	0	1	1	0	1	0	0	0	1	1	0	0	1	0	1	1	1	1
VA328	3VA328	OL	1	1	0	1	0	0	0	1	0	0	1	1	0	0	0	1	1	1	0	0	0	1	1	1	1	1	1	1	1	0	0	1	0	1	1	0	0	1	1	0	0	1	0	1	1	1	1
VA329	2VA329	OL	1	1	0	1	0	0	0	1	0	0	1	1	1	1	0	1	0	1	0	1	0	0	1	1	1	1	1	1	0	0	0	1	0	1	0	0	0	1	0	0	0	1	0	0	1	1	0
VA330	1VA330	OL	1	0	0	1	0	0	0	1	0	1	1	0	1	1	0	1	1	1	0	1	0	0	1	1	1	1	1	1	0	0	0	1	0	1	0	0	0	1	1	0	0	1	0	0	1	1	0
VA330	2VA330	OL	0	0	0	1	0	0	0	1	0	0	1	0	0	1	0	1	0	1	0	0	0	1	1	1	1	1	0	1	1	0	0	1	0	1	1	0	0	1	1	0	0	1	0	1	1	1	0
VA331	1VA331	OL	0	1	0	1	0	0	0	1	1	1	0	1	0	0	0	1	0	1	0	1	0	1	1	1	1	1	0	1	0	0	0	1	0	1	0	0	0	1	1	0	0	0	0	1	1	1	0
VA331	2VA331	OL	1	1	0	1	0	0	0	1	1	0	0	0	0	1	0	1	1	1	0	0	0	1	1	1	1	1	0	1	1	0	0	1	0	1	1	0	0	1	1	1	0	1	0	1	0	1	1
VA332	1VA332	OL	0	1	0	1	0	0	0	1	0	0	1	1	0	1	0	1	0	1	1	0	0	1	1	1	1	1	0	1	0	0	1	1	0	1	0	0	0	1	1	0	0	1	0	1	1	1	0
VA332	2VA332	OL	1	1	0	1	0	0	0	1	0	0	1	0	1	1	0	1	1	1	1	0	0	1	1	1	1	1	0	1	1	0	0	1	0	1	0	0	0	1	1	0	1	1	0	0	1	1	0
VA333	1VA333	OL	1	1	0	1	0	0	0	1	0	1	0	0	1	0	0	1	0	0	0	1	0	1	1	1	1	1	0	1	1	0	0	1	0	1	1	0	0	1	1	0	1	1	0	0	1	1	1
VA334	1VA334	OL	0	1	1	1	0	0	0	1	0	1	1	1	0	1	0	1	1	1	0	0	0	1	1	1	1	1	1	1	0	0	0	1	0	1	0	0	0	1	1	0	1	1	0	0	1	1	0
VA334	2VA334	OL	0	1	0	1	0	0	0	1	1	1	1	1	0	1	0	1	0	1	1	1	0	1	1	0	1	1	1	1	1	0	0	1	0	1	0	0	0	1	1	0	0	1	0	0	1	1	0
VA335	1VA335	OL	1	1	0	1	0	0	0	1	1	1	1	1	0	1	0	1	1	1	1	1	0	1	1	1	1	1	1	1	0	0	0	1	0	1	0	0	0	1	1	0	0	0	0	1	1	1	1
VA335	2VA335	OL	0	1	0	1	0	0	0	1	0	0	0	1	1	1	0	1	1	0	0	0	0	1	1	1	1	1	1	1	0	0	0	1	0	0	1	0	0	1	1	1	0	1	0	1	0	1	0
VA336	1VA336	OL	1	1	0	1	0	0	0	1	0	1	1	1	0	1	0	1	1	1	0	1	0	0	1	1	1	1	1	1	1	0	0	1	0	1	0	0	0	1	1	0	0	1	0	1	1	1	0
VA336	2VA336	OL	1	1	0	1	0	0	0	1	1	1	1	0	0	1	0	1	1	1	0	1	0	0	1	1	1	1	1	1	0	0	0	1	0	1	0	0	0	1	1	0	1	1	0	0	1	1	1
VA337	1VA337	OL	1	1	0	1	0	0	1	1	0	1	1	1	0	1	0	1	1	1	0	1	0	1	1	0	1	1	1	1	0	0	0	1	0	1	1	0	0	1	1	1	0	1	0	1	1	1	0
VA337	2VA337	OL	1	1	0	1	0	0	0	1	0	1	0	1	0	1	0	1	0	1	1	0	0	1	1	0	1	1	1	1	0	0	0	1	0	1	1	0	0	1	1	1	0	1	0	1	1	1	1
VA338	1VA338	OL	0	1	0	1	0	0	0	1	1	1	1	1	0	0	0	1	1	1	0	0	0	1	1	1	1	1	1	1	1	0	1	1	0	1	0	0	0	1	1	0	0	1	0	1	1	1	1
VA338	2VA338	OL	0	1	0	1	0	0	0	1	0	1	1	1	0	1	0	1	0	1	0	0	0	1	1	1	1	1	1	1	1	0	0	1	0	1	0	0	0	1	1	0	0	1	0	0	1	1	1
VA339	1VA339	OL	1	1	0	1	0	0	0	1	1	1	0	1	0	1	0	1	0	1	0	0	0	1	1	1	1	1	1	1	1	0	0	1	0	1	0	0	0	1	1	0	0	1	0	1	1	1	1
VA339	2VA339	OL	1	1	0	1	0	0	0	1	1	1	0	0	0	0	0	1	1	1	0	0	0	1	1	1	1	1	1	1	0	0	0	1	0	1	0	0	0	1	1	0	1	0	0	1	1	1	0
VA340	1VA340	OL	0	1	1	1	0	0	0	1	1	1	1	1	0	1	0	1	1	1	0	0	0	1	1	1	1	1	1	1	1	0	0	1	0	1	1	0	0	1	1	0	1	1	0	0	1	1	0
VA340	2VA340	OL	1	0	1	1	1	0	0	1	1	1	1	1	0	1	0	1	1	1	1	0	0	0	1	1	1	1	1	1	1	0	0	1	0	1	0	0	0	1	1	0	1	1	0	1	1	1	0
VA341	1VA341	OL	1	1	0	1	0	0	0	1	0	1	1	1	0	1	0	1	1	1	1	1	0	1	1	1	1	1	1	1	1	1	0	1	0	1	0	0	0	1	1	0	1	1	0	0	1	1	1
VA341	2VA341	OL	1	0	0	1	0	0	0	1	1	1	1	1	0	1	0	1	0	1	0	1	0	1	1	1	1	1	1	1	1	0	0	1	0	1	0	0	0	1	1	0	0	1	0	1	1	1	1
VA342	1VA342	OL	1	0	1	1	0	0	0	1	1	1	1	0	1	1	0	1	0	1	0	1	0	1	1	1	1	1	1	1	0	0	0	1	0	1	0	0	0	1	1	1	1	1	0	0	1	1	1
VA342	2VA342	OL	1	1	1	1	0	0	0	1	0	0	1	0	1	1	0	1	0	1	0	1	0	1	1	1	1	1	1	1	1	0	0	1	0	1	1	0	0	1	1	1	1	0	0	0	1	1	0
VA343	1VA343	OL	0	1	0	1	0	0	0	1	1	1	1	1	0	1	0	1	0	1	0	0	0	1	1	1	1	1	1	1	0	0	0	1	0	1	0	0	0	1	1	0	1	0	0	0	1	1	1
VA343	2VA343	OL	1	1	1	1	0	1	0	1	1	1	1	1	0	1	0	1	0	0	1	0	0	1	1	1	1	1	1	1	0	0	0	1	0	1	1	0	0	1	1	1	0	1	0	0	1	1	1
VA344	1VA344	OL	0	1	0	1	0	0	0	1	0	1	1	1	0	0	0	1	0	0	0	0	0	1	1	1	1	1	1	1	0	0	0	1	0	1	0	0	0	1	1	1	0	1	0	0	1	1	1
VA344	2VA344	OL	0	1	0	1	0	0	0	1	0	1	0	1	0	1	0	1	0	1	0	0	0	1	1	1	1	1	1	1	1	0	0	1	0	1	0	0	0	1	1	0	0	1	0	0	1	1	0
VA345	1VA345	OL	-	-	-	-	-	-	-	-	-	-	-	-	-	-	-	-	-	-	-	-	-	-	-	-	-	-	-	-	-	-	-	-	-	-	-	-	-	1	1	1	1	1	0	0	1	1	1
VA345	2VA345	OL	1	1	1	1	0	0	0	1	0	1	1	1	0	0	0	1	1	1	0	0	0	1	1	1	1	1	1	1	0	0	0	1	1	1	0	0	0	1	1	1	1	1	0	0	1	1	1
VA346	1VA346	OL	-	-	-	-	-	-	-	-	-	-	0	1	0	1	0	1	1	1	0	1	1	0	1	1	1	1	1	1	1	0	0	1	0	1	0	0	0	1	1	1	1	1	0	1	1	1	0
VA346	2VA346	OL	0	1	1	1	0	0	0	1	1	1	1	0	0	1	0	1	1	0	0	1	1	1	1	1	1	1	1	1	1	0	0	1	0	1	0	0	0	1	1	1	1	0	0	1	1	1	1
C1	3C1	RL	1	1	0	1	0	0	0	1	0	1	0	1	0	0	0	1	0	1	1	0	0	1	1	1	1	1	0	1	0	1	1	1	0	1	0	0	0	1	1	0	1	1	0	1	0	1	0
C1	4C1	RL	1	1	0	1	0	0	0	1	0	1	1	1	0	1	0	1	0	1	1	0	0	1	1	1	1	1	0	1	0	0	1	1	0	1	0	0	0	1	1	0	1	1	0	1	0	1	1
C1	5C1	RL	1	1	0	1	0	0	0	1	0	1	1	1	0	1	0	1	0	1	1	0	0	0	1	1	1	1	0	1	0	0	1	1	0	1	0	0	0	1	1	1	1	1	0	1	0	1	1
C1	6C1	RL	1	1	0	1	0	0	0	1	0	0	0	0	0	0	0	1	0	1	1	1	0	0	0	1	1	1	0	1	0	1	0	1	0	1	0	0	0	1	1	1	1	1	0	1	0	1	0
C13	1C13	RL	0	0	0	1	1	0	0	1	0	1	1	0	0	0	0	1	1	0	1	1	1	0	0	1	1	1	1	1	0	1	0	1	1	1	0	0	1	1	0	1	0	0	0	0	0	1	1
C13	2C13	RL	0	0	0	1	0	0	0	1	0	1	0	0	0	0	0	1	1	0	0	1	1	0	0	1	1	1	1	1	0	1	0	1	1	1	0	0	0	1	1	1	1	1	0	0	0	1	1
C13	3C13	RL	0	0	0	1	1	0	0	1	0	1	1	0	0	0	0	1	1	0	1	1	1	0	1	1	1	1	1	1	0	1	0	1	1	1	0	0	0	1	0	1	1	1	0	0	0	1	1
C13	4C13	RL	0	0	0	1	1	0	0	1	0	1	1	0	0	0	0	1	1	0	1	1	1	0	1	1	1	1	1	1	0	1	0	1	1	1	0	0	0	1	1	1	1	0	0	1	0	1	1
C14	1C14	RL	0	1	0	1	0	1	0	1	0	1	0	1	0	1	0	1	1	0	1	0	0	1	1	1	1	1	1	1	0	1	0	1	1	1	0	0	0	1	1	1	1	1	0	0	0	1	1
C14	2C14	RL	0	1	0	1	0	0	0	1	1	1	1	1	0	1	0	1	0	0	1	0	0	1	1	1	1	1	1	1	0	0	0	1	0	1	0	0	0	1	1	1	0	0	0	1	0	1	1
C14	3C14	RL	0	1	0	1	0	1	0	1	0	0	1	1	0	1	0	1	0	1	1	0	0	1	1	1	1	1	1	1	0	1	0	1	0	1	0	0	0	1	1	1	1	1	0	0	0	1	1
C14	4C14	RL	1	1	0	1	0	0	0	1	1	0	1	1	0	1	0	1	0	1	1	0	0	1	1	1	1	1	1	1	0	0	0	1	0	1	0	0	0	1	1	1	1	1	0	0	0	1	1
C17	2C17	RL	0	0	0	1	0	0	0	1	0	0	0	0	0	1	0	1	0	1	1	0	0	1	1	1	1	1	1	1	1	0	0	1	0	1	0	0	0	1	1	1	0	1	0	0	0	1	0
C17	3C17	RL	0	0	0	1	0	0	0	1	0	0	0	0	0	1	0	1	1	0	1	0	0	1	1	1	1	1	1	1	0	0	0	1	0	1	1	0	0	1	1	1	0	1	0	1	1	1	0
C17	5C17	RL	0	0	0	1	0	0	0	1	0	1	0	0	0	1	0	1	1	1	1	0	0	1	1	1	1	1	1	1	0	0	0	1	0	1	0	0	0	1	1	1	0	1	0	1	1	1	0
C17	6C17	RL	0	1	0	1	0	0	0	1	0	0	0	0	0	1	0	1	0	1	1	0	0	1	1	1	1	1	1	1	0	0	0	1	0	1	0	0	0	1	1	0	0	0	0	1	1	1	0
C18	1C18	RL	-	-	-	-	-	-	-	-	-	-	0	0	0	0	0	1	1	1	1	0	1	1	1	1	1	1	1	1	1	0	0	1	0	1	1	0	0	1	1	1	0	1	0	1	0	1	0
C18	2C18	RL	0	1	0	1	0	0	0	1	1	0	0	0	0	0	0	1	1	1	1	0	0	1	1	1	1	1	1	1	1	0	0	1	0	1	1	0	0	1	1	1	1	1	0	1	1	1	0
C18	5C18	RL	0	1	0	1	0	0	0	1	0	0	0	0	0	0	0	1	1	0	1	0	0	1	1	1	1	1	1	1	1	0	0	1	0	1	1	0	0	1	1	0	0	0	0	1	0	1	0
C18	6C18	RL	0	1	0	1	0	0	0	1	1	0	0	0	0	1	0	1	1	1	1	0	0	1	1	0	1	1	1	1	0	0	0	1	0	1	1	0	0	1	1	1	0	1	0	1	1	1	0
C19	1C19	RL	0	0	0	1	0	0	0	1	0	0	1	0	0	0	0	1	1	0	1	0	0	1	1	1	1	1	1	1	0	0	0	1	0	1	1	0	0	1	1	1	1	1	0	1	1	1	1
C19	2C19	RL	0	1	0	1	0	0	0	1	0	0	0	0	0	0	0	1	1	1	0	0	0	1	1	1	1	1	1	1	1	0	0	1	0	1	0	0	0	1	1	1	0	1	0	1	1	1	1
C19	3C19	RL	0	1	0	1	0	0	0	1	0	0	0	0	0	0	0	1	1	1	1	0	0	1	1	1	1	1	1	1	1	0	0	1	0	1	1	0	0	1	1	1	0	1	0	0	1	1	0
C19	4C19	RL	0	1	0	1	0	0	0	1	0	0	1	0	0	0	0	1	1	0	1	0	0	0	1	1	1	1	1	1	1	0	0	1	0	1	0	0	0	1	1	1	0	0	0	0	1	1	1
C3	3C3	RL	1	1	0	1	0	0	0	1	0	1	0	1	1	1	0	1	0	1	0	0	1	1	1	1	1	1	1	1	1	1	0	1	0	1	0	0	1	1	1	0	1	1	0	1	0	1	0
C3	5C3	RL	0	1	0	1	0	0	0	1	0	1	0	1	0	1	0	1	1	1	0	0	0	1	1	1	1	1	0	1	1	0	0	1	0	1	0	0	0	1	1	0	1	1	0	1	0	1	0
C3	6C3	RL	1	1	0	1	0	0	0	1	0	1	1	0	0	1	0	1	1	1	0	1	0	0	1	1	1	1	0	1	0	1	0	1	0	1	0	0	0	1	1	1	0	1	0	0	0	1	0
C5	1C5	RL	1	1	0	1	0	0	0	1	1	1	0	1	0	1	0	1	1	0	0	1	0	0	1	1	1	1	1	1	0	0	0	1	0	1	1	0	0	1	1	1	0	1	0	1	0	1	0
C5	2C5	RL	1	1	0	1	0	0	0	1	0	1	0	1	0	1	0	1	1	1	0	0	0	1	1	1	1	1	0	1	0	0	0	1	0	1	0	0	0	1	0	0	0	0	0	0	1	1	0
C5	3C5	RL	0	1	0	1	1	0	0	1	0	1	0	0	1	1	0	1	1	1	0	0	0	1	1	1	1	1	0	1	0	1	0	1	0	1	0	0	1	1	1	0	0	1	0	1	1	1	0
C5	4C5	RL	1	1	0	1	1	0	0	1	0	1	0	1	1	1	0	1	1	1	0	1	0	1	1	0	1	1	0	1	0	0	0	1	0	1	0	0	1	1	0	1	1	1	0	1	0	1	0
C50	1C50	RL	0	1	0	1	0	0	0	1	0	1	0	0	0	1	0	1	1	0	1	0	0	1	1	1	1	1	1	1	0	0	0	1	0	1	1	0	1	1	1	0	1	1	0	0	0	1	1
C50	3C50	RL	1	1	1	1	1	0	0	1	0	1	0	1	0	1	0	1	1	0	1	0	0	1	1	1	1	1	0	1	0	1	0	1	1	1	1	0	0	1	1	1	1	1	0	0	1	1	1
C50	6C50	RL	0	1	1	1	0	0	0	1	0	1	1	1	0	1	0	1	1	0	1	1	0	0	1	1	1	1	1	1	1	1	0	1	1	1	1	0	0	1	1	1	1	1	0	0	0	1	1
C51	2C51	RL	1	1	0	1	1	0	0	1	0	1	1	1	1	1	0	1	0	1	1	0	0	1	1	1	1	1	1	1	0	0	0	1	0	1	0	0	0	1	1	0	1	1	0	0	1	1	1
C51	4C51	RL	0	1	0	1	0	0	0	1	0	1	1	1	0	1	0	1	1	0	1	1	0	0	1	1	1	1	1	1	1	0	0	1	0	1	0	0	0	1	1	1	1	1	0	0	0	1	1
C51	5C51	RL	1	1	0	1	0	0	0	1	0	1	1	1	0	0	1	1	1	1	0	1	1	1	1	1	1	1	1	1	1	0	0	1	1	1	0	0	0	1	1	1	0	1	0	1	1	1	0
C52	1C52	RL	0	0	0	1	0	0	0	1	0	1	1	1	0	0	0	1	1	1	1	0	0	1	1	1	1	1	1	1	0	1	0	1	0	1	1	0	0	1	1	0	1	1	0	1	1	1	0
C52	4C52	RL	0	1	0	1	0	0	0	1	1	1	1	1	1	1	0	1	1	1	1	0	0	1	1	1	1	1	0	1	1	1	0	1	0	1	0	0	0	1	1	0	1	1	0	0	1	1	1
C52	6C52	RL	0	0	0	1	0	0	0	1	0	1	1	1	0	0	0	1	1	1	0	0	1	1	1	1	1	1	1	1	0	0	0	1	0	1	0	0	0	1	1	0	1	1	0	1	1	1	0
C53	2C53	RL	1	1	1	1	0	1	0	1	0	1	1	1	0	1	0	1	1	0	1	1	1	0	1	1	1	1	1	1	1	0	0	1	1	1	1	0	0	1	0	1	0	0	0	1	0	1	1
C53	3C53	RL	1	1	0	1	0	0	0	0	0	1	0	1	0	0	0	1	1	1	1	0	0	1	1	1	1	1	1	1	1	0	0	1	1	1	0	0	0	1	1	0	0	0	0	1	1	1	1
C53	5C53	RL	1	1	0	1	0	1	0	1	1	1	0	0	0	0	0	1	1	0	1	0	0	0	1	0	1	1	1	1	1	0	0	1	0	1	1	0	0	1	1	1	0	0	0	1	0	1	1
C53	6C53	RL	1	1	0	1	0	0	0	1	0	1	0	0	0	0	1	1	1	0	0	0	1	1	1	1	1	1	1	1	0	1	0	1	1	1	1	0	0	1	1	1	0	1	0	0	0	1	0
C54	1C54	RL	0	1	0	1	0	1	0	1	0	1	1	1	0	1	0	1	0	1	1	0	0	1	1	1	1	1	0	1	1	0	0	1	0	1	1	0	1	1	0	1	0	1	0	1	1	1	1
C54	2C54	RL	0	1	0	1	0	0	0	1	0	1	1	1	0	0	0	1	1	1	0	0	1	1	1	1	1	1	0	1	1	0	0	1	0	1	0	0	0	1	1	1	0	1	0	1	1	1	0
C54	3C54	RL	0	1	0	1	0	1	0	1	0	1	1	1	1	1	0	1	0	1	1	0	0	1	1	1	1	1	1	1	1	0	0	1	0	1	1	0	0	1	1	0	0	0	0	0	1	1	0
C54	4C54	RL	0	1	0	1	0	0	0	1	0	1	1	0	0	0	0	1	0	1	1	0	0	1	1	0	1	1	1	1	1	0	0	1	0	1	0	0	1	1	1	0	1	1	0	0	1	1	0
C55	2C55	RL	0	1	0	1	0	0	0	1	0	1	0	0	0	1	0	1	0	1	1	0	1	1	1	1	1	1	1	1	1	0	0	1	0	1	1	0	0	1	1	1	0	0	0	0	1	1	1
C55	3C55	RL	0	1	0	1	0	0	0	1	0	1	1	0	1	1	0	1	0	1	1	0	0	1	1	0	1	1	1	1	1	0	0	1	0	1	0	0	0	1	1	1	0	0	0	0	1	1	0
C55	5C55	RL	0	1	0	1	0	0	0	1	0	1	1	0	0	0	0	1	1	1	1	0	0	1	1	1	1	1	1	1	1	0	0	1	0	1	1	0	0	1	1	0	1	1	0	0	0	1	1
C55	6C55	RL	0	1	0	1	0	0	0	1	0	1	0	0	0	1	0	1	0	1	1	0	0	1	1	1	1	1	1	1	1	0	0	1	0	1	1	0	0	1	1	1	1	1	0	0	1	1	1
C56	2C56	RL	0	1	0	1	0	0	0	1	0	1	1	1	0	1	0	1	0	1	0	0	0	1	1	1	1	1	0	1	1	0	0	1	0	1	0	0	0	1	1	0	0	1	0	1	1	1	0
C56	3C56	RL	0	1	1	1	0	0	0	1	0	1	1	1	0	1	0	1	0	1	0	0	0	1	1	1	1	1	1	1	0	0	0	1	0	1	1	0	0	1	0	0	0	1	0	0	1	1	1
C56	4C56	RL	0	1	1	1	0	0	0	1	0	1	1	1	0	1	0	1	1	1	0	0	0	1	1	1	1	1	0	1	1	0	0	1	0	0	0	0	0	1	0	0	0	1	0	1	1	1	0
C56	5C56	RL	0	1	0	1	0	0	0	1	0	1	1	1	0	1	0	1	1	1	0	0	0	1	1	1	1	1	0	1	1	0	0	1	0	0	0	0	0	1	1	0	0	0	0	1	1	1	0
C57	1C57	RL	0	1	0	1	0	1	0	1	0	1	0	1	0	1	0	1	0	0	1	0	0	1	1	1	1	1	1	1	1	0	0	1	0	0	1	0	0	1	1	0	1	1	0	0	1	1	0
C57	2C57	RL	0	1	0	1	0	0	0	1	0	1	0	0	0	1	0	1	1	0	1	0	0	1	1	1	1	1	1	1	1	0	0	1	0	1	1	0	0	1	1	0	0	0	1	1	1	1	0
C57	3C57	RL	0	1	0	1	0	0	0	1	0	0	0	1	0	1	0	1	1	1	1	0	1	1	1	1	1	1	1	1	1	0	0	1	0	1	1	0	0	1	1	0	1	1	1	1	1	1	1
C57	5C57	RL	0	1	0	1	0	1	0	1	0	1	0	1	0	1	0	1	0	0	0	0	0	1	1	1	1	1	1	1	1	0	0	1	0	0	1	0	0	1	1	0	0	0	0	1	1	1	1
C57	6C57	RL	0	1	0	1	0	1	0	1	0	1	0	1	0	1	0	1	0	1	0	0	0	1	1	1	1	1	1	1	0	0	0	1	0	0	1	0	0	1	1	1	0	1	0	1	1	1	1
C6	1C6	RL	0	1	0	1	1	0	0	1	1	1	0	1	0	1	0	1	0	1	0	1	0	1	1	1	1	1	0	1	1	0	0	1	0	1	0	0	0	1	0	1	0	1	0	1	1	1	0
C6	4C6	RL	1	1	0	1	0	0	0	1	1	1	0	1	0	1	0	1	1	1	0	0	0	1	1	0	1	1	1	1	0	0	0	1	1	1	1	0	0	1	1	0	0	1	0	1	1	1	0
C6	5C6	RL	0	1	0	1	1	0	0	1	0	1	1	1	1	0	0	1	0	0	0	1	0	1	1	1	1	1	1	1	0	0	0	1	0	1	0	0	1	1	1	1	0	1	0	1	1	1	0
C6	6C6	RL	1	1	0	1	0	0	0	1	0	1	1	1	0	0	0	1	1	1	0	1	0	0	1	0	1	1	1	1	0	0	0	1	0	1	1	0	0	1	1	1	1	1	0	1	1	1	1
C7	1C7	RL	1	1	1	1	1	0	0	1	1	1	1	1	0	1	0	1	0	1	0	0	0	1	1	1	1	1	1	1	1	0	0	1	0	1	0	0	0	1	1	0	0	1	0	0	1	1	0
C7	2C7	RL	0	1	0	1	0	0	0	1	1	0	1	1	0	0	1	1	1	1	1	1	0	0	1	1	1	1	1	1	1	1	0	1	1	1	1	0	0	1	1	1	0	1	0	0	1	1	1
C7	3C7	RL	1	1	0	1	0	0	0	1	1	1	1	1	0	1	0	1	0	0	0	0	0	1	1	1	1	1	1	1	1	1	1	1	0	1	1	0	0	1	1	0	1	1	0	0	1	1	0
C7	4C7	RL	0	1	1	1	0	0	0	1	0	1	0	0	0	1	0	1	0	0	0	0	0	1	1	1	1	1	1	1	1	0	0	1	0	1	1	0	0	1	1	1	1	1	0	0	0	1	0
C8	1C8	RL	1	1	0	1	0	0	0	1	1	1	1	1	1	1	0	1	1	1	0	0	0	1	1	1	1	1	1	1	0	1	0	1	0	1	1	0	0	1	1	1	1	1	0	1	1	1	1
C8	2C8	RL	0	1	0	1	0	0	0	1	1	1	1	1	0	1	0	1	0	1	0	0	0	1	1	1	1	1	1	1	1	1	0	1	0	0	0	0	0	1	1	1	0	1	0	1	1	1	1
C8	3C8	RL	1	1	0	1	0	0	0	1	0	1	1	1	0	1	0	1	0	1	0	0	0	1	1	1	1	1	0	1	0	1	0	1	0	1	0	0	0	1	1	1	0	1	0	1	1	1	1
C8	6C8	RL	1	1	1	1	0	0	0	0	0	1	1	1	0	0	0	1	0	1	0	0	0	1	1	1	1	1	1	1	1	0	0	1	0	1	1	0	0	1	1	1	1	1	0	1	1	1	1
C9	1C9	RL	1	1	0	1	0	0	0	1	1	1	0	0	0	0	0	1	1	0	0	0	0	1	1	0	1	1	1	1	0	0	0	1	0	1	0	0	0	1	1	0	0	1	0	1	1	1	0
C9	2C9	RL	1	1	0	1	0	0	0	1	1	1	1	1	0	0	0	1	1	1	0	0	0	1	1	0	1	1	1	1	0	0	0	1	0	0	1	0	0	1	0	0	0	1	0	1	0	1	0
C9	3C9	RL	1	1	0	1	1	0	0	1	1	1	0	1	1	0	0	1	0	0	0	0	0	1	1	1	1	1	0	1	0	0	0	1	0	1	1	0	1	1	1	0	0	1	0	0	1	1	1
C9	4C9	RL	0	1	0	1	0	0	0	1	1	1	1	1	0	0	0	1	1	0	0	0	0	1	1	1	1	1	1	1	0	0	0	1	0	1	0	0	1	1	1	0	1	1	0	1	0	1	0
CRAB1	1CRAB1	NI	0	0	0	1	0	0	0	1	0	0	0	1	0	1	0	1	1	0	0	0	1	1	1	0	1	1	1	1	0	1	0	1	1	1	0	0	0	1	1	1	1	1	0	0	0	1	1
CRAB1	2CRAB1	NI	0	0	0	1	1	0	0	1	0	1	0	1	0	0	0	1	1	0	1	0	1	1	1	1	1	1	1	1	1	1	0	1	1	1	1	0	0	1	1	1	1	1	0	0	1	1	0
CRAB2	1CRAB2	NI	1	1	0	1	1	0	0	1	0	1	1	1	1	1	0	1	0	0	1	1	0	0	1	1	1	1	0	1	1	0	0	1	0	1	0	0	0	1	1	1	1	0	0	1	1	1	0
CRAB2	2CRAB2	NI	1	1	0	1	1	0	0	1	1	1	1	1	0	1	0	1	0	0	1	1	0	1	1	0	1	1	0	1	1	0	0	1	1	1	0	0	0	1	1	1	1	1	0	1	1	1	0
CRAB3	1CRAB3	NI	1	1	0	1	0	0	0	1	0	1	1	1	0	1	0	1	0	0	0	0	0	1	1	1	1	1	0	1	0	0	0	1	0	1	0	0	0	1	1	1	0	0	0	0	0	1	1
CRAB3	2CRAB3	NI	1	1	0	1	0	0	0	1	0	1	1	1	0	1	0	1	0	0	0	0	0	1	1	1	1	1	0	1	0	0	0	1	0	1	0	0	0	1	1	1	0	1	0	0	1	1	1
CRAB4	1CRAB4	NI	1	0	0	1	0	0	0	1	0	1	1	1	0	1	0	1	1	0	0	1	1	0	1	0	1	1	1	1	1	0	0	1	1	1	1	0	0	1	1	1	0	0	0	1	0	1	0
CRAB4	2CRAB4	NI	1	0	0	1	0	0	0	1	1	0	-	-	-	-	-	-	-	-	-	-	-	-	-	-	-	-	-	-	-	-	-	-	-	-	-	0	0	1	1	0	1	0	0	1	1	1	1
CRAB5	1CRAB5	NI	0	1	0	1	0	1	0	1	1	1	1	1	0	1	0	1	1	0	1	1	0	1	1	0	1	1	1	1	0	0	1	1	0	1	1	0	0	1	1	1	1	1	0	0	1	1	1
CRAB5	2CRAB5	NI	0	1	1	1	1	1	0	1	0	1	1	1	0	1	1	1	1	0	1	1	0	1	1	0	1	1	1	1	0	0	0	1	1	1	1	0	0	1	1	1	1	1	0	0	1	1	0
CRAB6	1CRAB6	NI	0	1	1	1	0	0	0	1	0	1	0	1	0	0	0	1	1	0	0	1	0	1	1	1	1	1	1	1	1	0	0	1	1	1	0	0	0	1	1	1	1	1	0	1	1	1	0
CRAB6	2CRAB6	NI	0	1	1	1	0	0	0	1	0	1	0	1	0	1	0	1	1	0	0	1	0	1	1	1	1	1	1	1	1	1	1	1	1	1	0	0	0	1	1	1	1	0	0	1	1	1	0
CRAB7	1CRAB7	NI	0	1	1	1	0	1	0	1	0	1	1	1	0	0	1	1	1	0	1	0	1	1	1	1	1	1	0	1	0	0	0	1	1	1	0	0	0	1	1	1	1	1	0	0	1	1	1
CRAB7	2CRAB7	NI	0	1	0	1	0	1	0	0	1	1	1	1	0	0	1	1	1	0	1	0	1	1	1	1	1	1	0	1	0	0	0	1	0	1	0	0	0	1	1	1	1	1	0	0	1	1	1
VA159	1VA159	NI	1	1	1	1	0	0	0	1	0	1	0	1	0	1	0	1	0	1	0	0	0	1	1	0	1	1	1	1	1	1	1	1	0	1	0	0	0	1	1	1	1	1	0	1	1	1	1
VA159	2VA159	NI	0	1	1	1	0	0	0	1	0	1	0	1	0	0	0	1	1	0	0	0	0	1	1	0	1	1	1	0	0	1	1	1	0	1	0	0	0	1	1	0	1	1	0	0	1	1	1
VA191W	1VA191W	NI	0	1	0	1	0	1	0	1	0	1	0	1	0	1	0	1	1	1	1	1	0	1	1	0	1	1	1	0	0	1	0	1	1	1	0	0	0	1	1	1	1	1	0	0	0	1	1
VA191W	2VA191W	NI	0	1	0	1	0	0	0	1	0	1	0	1	0	1	0	1	1	1	1	1	0	0	1	1	1	1	1	1	0	1	0	1	1	1	0	0	0	1	0	1	1	0	0	0	0	1	1
VA558	1VA558	NI	1	1	1	1	0	1	0	1	0	1	1	1	0	1	0	1	0	1	0	0	0	1	1	1	1	1	1	1	1	1	0	1	0	1	1	0	0	1	1	1	0	1	0	0	0	1	0
VA558	2VA558	NI	1	1	0	1	0	0	0	1	0	1	1	1	0	1	0	1	1	0	0	0	0	1	1	0	1	1	1	1	1	1	0	1	0	1	0	0	0	1	1	1	0	0	0	0	1	1	0
VA87	1VA87	NI	0	1	1	1	0	0	0	1	0	1	1	1	0	1	0	1	1	0	0	0	0	1	1	0	1	1	1	1	1	0	1	1	0	1	1	0	0	1	1	1	1	1	0	1	1	1	1
VA87	3VA87	NI	0	1	1	1	0	0	0	1	0	1	1	0	0	1	0	1	0	0	1	0	1	1	1	0	1	1	1	1	0	0	0	1	0	1	0	0	0	1	1	1	1	1	0	1	1	1	0
1IMAPAN	1ZIMAPAN	FMM	1	1	1	1	0	0	0	1	0	1	0	0	1	1	0	1	1	1	1	0	0	1	1	0	1	1	1	1	1	1	0	1	0	1	1	0	0	1	1	1	0	0	0	0	0	1	1
BANGUY	1BANGUY	FMM	1	1	0	1	0	0	0	1	0	1	0	1	0	0	0	1	1	0	1	1	0	1	1	1	1	1	1	1	0	1	0	1	1	1	1	0	0	1	1	1	0	1	0	0	0	1	1
BANGUY	3BANGUY	FMM	1	1	0	1	0	0	0	1	0	1	0	1	0	0	0	1	1	0	1	1	0	1	1	1	1	1	1	1	0	1	0	1	1	1	1	0	0	1	1	1	0	1	0	0	0	1	1
Belgrano	1Belgrano	FMM	1	1	0	1	0	0	0	1	1	1	1	1	0	0	0	1	1	1	1	0	0	1	1	1	1	1	1	1	1	1	0	1	1	1	0	0	0	1	1	1	1	1	0	0	0	1	1
Belgrano	2Belgrano	FMM	1	1	0	1	0	0	0	1	1	1	1	1	0	0	0	1	1	1	1	0	0	1	1	1	1	1	1	1	1	1	0	1	1	1	0	0	0	1	1	1	1	1	0	0	0	1	1
F2	F2	FMM	0	0	0	1	0	0	0	0	0	0	0	1	0	0	0	1	0	0	0	0	0	1	1	1	0	1	1	1	1	0	0	1	1	1	1	0	0	1	0	0	0	0	0	1	1	1	0
F7	F7	FMM	0	1	0	1	0	0	0	1	0	0	0	1	0	0	0	1	1	1	0	1	0	0	1	0	1	1	1	1	1	0	0	1	1	1	0	0	0	1	1	1	0	0	0	0	0	1	1
FM802	1FM802	FMM	1	1	0	1	0	0	0	1	1	1	1	1	0	0	0	1	1	0	1	0	0	1	1	0	1	1	1	1	1	1	0	1	1	1	0	0	0	1	1	1	1	1	0	0	0	1	1
FM802	2FM802	FMM	0	1	0	1	0	0	0	1	1	1	-	-	-	-	-	-	-	-	-	-	-	-	-	-	-	-	-	-	-	-	-	-	-	-	-	-	-	1	1	1	1	1	0	0	0	1	1
MARANELLO	2MARANELLO	FMM	0	1	0	1	0	1	0	1	1	1	1	1	0	1	0	1	1	0	0	1	1	1	1	1	1	1	1	1	0	1	0	1	0	1	1	0	0	1	1	1	1	0	1	0	0	1	1
PR36Y03	2PR36Y03	FMM	1	0	0	1	0	1	0	1	0	1	0	0	1	0	0	1	1	0	1	0	0	1	1	1	1	1	1	1	1	1	0	1	0	1	0	0	0	1	1	1	0	1	0	0	0	1	1
ZIMAPAN	2ZIMAPAN	FMM	1	1	0	1	0	0	0	1	0	1	0	0	1	0	1	1	1	1	1	1	0	1	1	1	1	1	1	1	1	1	0	1	1	1	1	0	0	1	1	1	0	0	0	0	0	1	0
A619	A619	DMM	1	0	1	1	0	0	0	1	0	1	1	0	0	0	0	1	0	0	1	1	0	0	0	0	1	0	1	1	0	1	0	1	0	1	1	1	0	1	0	0	0	0	0	0	0	1	1
A632	A632	DMM	0	1	0	1	0	0	0	1	0	1	1	0	0	0	0	1	1	0	1	0	1	1	1	1	1	1	1	1	1	0	0	1	1	0	1	0	0	1	0	1	0	1	1	0	0	1	0
B14	B14	DMM	0	1	0	1	0	0	0	1	0	1	1	0	0	0	0	1	1	0	1	0	1	1	1	1	1	0	1	1	1	0	0	1	1	1	1	0	0	1	0	1	0	1	0	0	0	1	0
B37	B37c	DMM	0	0	0	1	0	1	0	1	1	0	0	0	1	0	0	1	0	0	1	1	1	0	0	1	1	1	1	1	1	1	0	1	0	1	1	1	0	0	1	1	1	0	0	1	0	1	0
B73	B73	DMM	0	1	0	1	0	0	0	1	0	1	0	0	0	0	0	1	1	0	1	0	1	0	1	1	1	1	1	1	1	1	0	1	1	1	1	0	0	1	0	1	0	0	0	0	0	0	0
B84	B84a1	DMM	0	1	0	1	0	0	0	1	0	0	1	0	0	0	0	1	1	0	1	0	1	0	1	1	1	1	1	1	1	1	0	1	0	1	1	0	0	1	1	1	1	0	0	0	0	1	1
BALKA	1BALKA	DMM	0	1	0	1	1	0	0	1	0	1	1	1	0	0	0	1	1	0	1	1	1	1	0	1	1	1	1	1	1	1	0	1	1	1	0	0	0	1	1	1	0	1	0	0	0	1	1
BALKA	2BALKA	DMM	1	1	0	1	1	0	0	1	0	1	1	1	0	0	0	1	1	0	1	1	1	1	0	1	1	1	1	1	1	1	0	1	1	1	0	0	0	1	1	1	0	1	0	0	0	1	1
boC103	boC103	DMM	0	0	0	1	0	0	0	1	0	1	1	1	0	0	0	1	1	0	1	1	1	0	1	1	1	1	1	1	0	0	0	1	0	0	0	0	0	1	1	1	1	1	0	0	0	1	1
F44	F44	DMM	1	1	1	1	0	1	0	1	1	0	0	0	0	1	0	1	1	0	1	0	1	1	0	0	1	1	1	1	0	0	0	1	0	1	1	0	0	-	-	-	-	-	-	-	-	-	-
GT112	GT112a	DMM	0	1	0	1	0	1	1	1	0	1	1	1	0	0	0	1	1	0	1	0	0	1	1	1	1	1	1	0	1	0	0	1	1	1	1	0	0	1	1	1	1	1	0	0	0	1	1
HP301	HP301	DMM	0	0	0	1	0	0	0	0	0	0	1	1	0	0	0	0	0	0	1	0	0	0	1	1	1	1	1	1	0	0	0	0	1	1	0	0	0	-	-	-	-	-	-	-	-	-	-
K55	K55	DMM	1	1	1	0	0	0	1	0	0	0	0	0	0	0	0	1	0	0	0	0	0	1	1	1	1	1	1	1	0	1	0	1	1	1	1	0	0	-	-	-	-	-	-	-	-	-	-
KY21	KY21	DMM	0	1	1	1	0	0	0	0	0	0	0	1	0	1	0	1	0	0	0	0	0	1	1	1	1	1	1	1	1	0	0	1	1	1	1	1	0	1	0	0	0	1	1	1	0	0	1
MO17	MO17a1	DMM	0	1	0	1	0	0	1	1	0	1	1	1	0	0	0	1	1	0	1	0	0	1	1	1	1	1	1	1	1	1	0	1	0	1	0	0	0	-	-	-	-	-	-	-	-	-	-
N28	N28	DMM	0	1	1	1	1	1	0	1	0	1	0	0	0	0	0	1	1	1	0	0	0	0	1	0	1	0	1	1	1	0	0	1	0	1	0	1	0	1	0	0	0	0	0	0	0	0	0
NC250	NC250	DMM	0	0	0	1	0	1	0	1	0	1	0	1	0	0	0	1	0	0	1	1	1	0	0	1	1	1	1	1	1	0	1	1	0	1	1	1	0	1	0	1	0	1	0	0	0	1	1
NC258	NC258	DMM	0	0	0	1	0	0	0	1	0	0	0	0	0	0	0	1	1	0	1	1	0	0	1	1	1	1	1	1	1	1	1	1	0	0	0	0	0	1	1	1	1	1	1	0	1	1	1
ND246	ND246	DMM	0	0	0	1	0	0	0	1	0	0	1	1	0	0	0	1	0	0	1	0	0	0	1	1	1	1	1	1	1	0	0	1	1	1	0	0	0	-	-	-	-	-	-	-	-	-	-
OH43	OH43	DMM	1	0	1	1	0	0	0	1	0	0	1	0	0	0	0	1	1	0	1	1	0	0	1	0	1	1	1	1	0	0	0	1	0	1	1	0	1	1	1	1	0	0	0	0	0	1	1
T8	T8	DMM	0	1	1	1	0	0	0	1	0	1	0	1	0	0	0	1	1	0	1	1	0	0	1	1	1	1	1	1	0	1	0	1	1	1	1	0	0	1	1	1	0	1	0	0	0	1	1
TEVERE	1TEVERE	DMM	0	1	0	1	1	0	0	1	0	1	1	0	0	0	0	1	1	0	1	1	0	0	1	1	1	1	1	1	1	1	0	1	0	1	1	0	0	1	1	1	0	1	0	0	0	1	1
TEVERE	2TEVERE	DMM	0	1	0	1	1	0	0	1	0	1	1	0	0	0	0	1	1	0	1	1	0	0	1	1	1	1	1	1	1	1	0	1	0	1	1	0	0	1	1	1	0	1	0	1	1	1	1
WF9	WF9	DMM	1	1	0	1	0	0	0	1	0	1	1	1	0	0	0	1	0	0	0	0	0	1	1	1	1	1	1	0	1	1	0	1	0	1	1	0	1	1	1	0	1	0	0	0	0	1	1
Combination Code	EcoRI primer1 + selective bases	MseI primer2 + selective bases	Polimorphic loci
A	EcoRI-CTG	MseI-ATA	10
B	EcoRI-TCG	MseI-ATT	27
C	EcoRI-ACG	MseI-ATT	43
D	EcoRI-GAT	MseI-AGG	31
F	EcoRI-AAT	MseI-AAC	57
		Total n. of loci	168
[truncated: 121 more columns]
